# Supplementary material for: Epidemiology and healthcare utilization of First Nations peoples living with spinal cord injury in Alberta: an observational study to explore health inequities
Source: Spinal Cord Ser Cases. 2023 Sep 8;9:48. doi: 10.1038/s41394-023-00603-4 (PMC10484972; doi:10.1038/s41394-023-00603-4)
Supplement: Supplementary file 2 — Supplementary Material [file 41394_2023_603_MOESM2_ESM.xlsx]

## Sheet: Supplementary Table 1_ ICD Code
Supplementary Table 1: ICD Codes for TSCI and NTSCI Diagnosis
TSCI ETIOLOGY CODES:
Cervical Spinal Cord (S140, S141*)	S140	Concussion and oedema of cervical spinal cord
	S1410	Complete lesion of cervical spinal cord
	S1411	Central cord lesion of cervical spinal cord
	S1412	Anterior cord syndrome of cervical spinal cord
	S1413	Posterior cord syndrome of cervical spinal cord
	S1418	Other injuries of cervical spinal cord
	S1419	Unspecified lesion of cervical spinal cord
Thoracic Spinal Cord (S240, S241*)	S240	Concussion and oedema of thoracic spinal cord
	S2410	Complete lesion of thoracic spinal cord
	S2411	Central cord lesion of thoracic spinal cord
	S2412	Anterior cord syndrome of thoracic spinal cord
	S2413	Posterior cord syndrome of thoracic spinal cord
	S2418	Other injuries of thoracic spinal cord
	S2419	Unspecified lesion of thoracic spinal cord
Lumbar Spinal Cord (S340, S341*)	S340	Concussion and oedema of lumbar spinal cord
	S3410	Complete lesion of lumbar spinal cord
	S3411	Central cord lesion of lumbar spinal cord
	S3412	Anterior cord syndrome of lumbar spinal cord
	S3413	Posterior cord syndrome of lumbar spinal cord
	S3418	Other injuries of lumbar spinal cord
	S3419	Unspecified lesion of lumbar spinal cord
Cauda equina (S343*)	S3430	Laceration of cauda equina
	S3438	Other and unspecified injury of cauda equina
Injuries of spinal cord (T060, T061)	T060	Injuries of brain and cranial nerves with injuries of nerves and spinal cord at neck level
	T061	Injuries of nerves and spinal cord involving other multiple body regions
NTSCI ETIOLOGY CODES:
Oncology malignant	C701	Malignant neoplasm of spinal meninges
	C720	Malignant neoplasm of spinal cord
	C721	Malignant neoplasm of cauda equina
Oncology benign	D321	Benign neoplasm of spinal meninges
	D334	Benign neoplasm of spinal cord
Oncology uncertain	D421	Neoplasm of uncertain or unknown behavior of spinal meninges
	D434	Neoplasm of uncertain or unknown behavior of spinal cord
Metabolic	G320	Subacute combined degeneration of spinal cord in diseases classified elsewhere
Vascular	G951	Vascular myelopathies
Congenital or genetic	G120	Infantile spinal muscular atrophy, type I [Werdnig-Hoffman]
	G121	Other inherited spinal muscular atrophy
	Q05*	Spina bifida
	Q06*	Other congenital malformations of spinal cord
	G950	Syringomyelia and syringobulbia
Infections	G061	Intraspinal abscess and granuloma
	M462*	Osteomyelitis of vertebra
	M463*	Infection of intervertebral disc (pyogenic)
	M465*	Other infective spondylopathies
Inflammatory	G373	Acute transverse myelitis in demyelinating disease of central nervous system
	M45	Ankylosing spondylitis
	M460*	Spinal enthesopathy
	M461	Sacroiliitis, not elsewhere classified
	M468*	Other specified inflammatory spondylopathies
Infections/Inflammatory	M464*	Discitis, unspecified
Degenerative	M430*	Spondylolysis
	M431*	Spondylolisthesis
	M471*	Other spondylosis with myelopathy
	M479*	Spondylosis, unspecified
	M480*	Spinal stenosis
Unspecified/unknown	G952	Cord compression, unspecified
	G958	Other specified diseases of spinal cord
	G959	Disease of spinal cord, unspecified
Myelopathies	G992	Myelopathy in diseases classified elsewhere
	M433	Recurrent atlantoaxial subluxation with myelopathy
	M500	Cervical disc disorder with myelopathy
	M510	Lumbar and other intervertebral disc disorders with myelopathy

## Sheet: Supplementary Table 2_ ICD Code
Supplementary Table 2: ICD Codes for SCI Complications
PULMONARY
ICD-10	ICD-10 description
I260	Pulmonary embolism with mention of acute cor pulmonale
I269	Pulmonary embolism without mention of acute cor pulmonale
J09	Influenza due to identified zoonotic or pandemic influenza virus
J100	Influenza with pneumonia, other influenza virus identified
J110	Influenza with pneumonia, virus not identified
J101	Influenza with other respiratory manifestations, other influenza virus identified
J111	Influenza with other respiratory manifestations, virus not identified
J108	Influenza with other manifestations, influenza virus identified
J118	Influenza with other manifestations, virus not identified
J120	Adenoviral pneumonia
J121	Respiratory syncytial virus pneumonia
J122	Parainfluenza virus pneumonia
J123	Human metapneumovirus pneumonia
J128	Other viral pneumonia
J129	Viral pneumonia, unspecified
J13	Pneumonia due to Streptococcus pneumoniae
J14	Pneumonia due to haemophilus influenzae
J150	Pneumonia due to Klebsiella pneumonia
J151	Pneumonia due to Pseudomonas
J152	Pneumonia due to Staphylococcus
J153	Pneumonia due to streptococcus, group B
J154	Pneumonia due to other streptococci
J155	Pneumonia due to Escherichia Coli
J156	Pneumonia due to other Gram-negative bacteria
J158	Other bacterial pneumonia
J159	Bacterial pneumonia, unspecified
J157	Pneumonia due to Mycoplasma Pneumoniae
J160	Chlamydial pneumonia
J168	Pneumonia due to other specified infectious organisms
J170	Pneumonia in bacterial diseases classified elsewhere
J171	Pneumonia in viral diseases classified elsewhere
J172	Pneumonia in mycoses
J173	Pneumonia in parasitic diseases
J178	Pneumonia in other diseases classified elsewhere
J180	Bronchopneumonia, unspecified
J181	Lobar pneumonia, unspecified
J188	Other pneumonia, organism unspecified
J189	Pneumonia, unspecified
GASTROINTESTINAL
ICD-10	ICD-10 description
I840	Internal thrombosed hemorrhoids
I841	Internal hemorrhoids with other complications
I842	Internal hemorrhoids without complication
I843	External thrombosed hemorrhoids
I844	External hemorrhoids with other complications
I845	External hemorrhoids without complication
I847	Unspecified thrombosed hemorrhoids
I848	Unspecified hemorrhoids with other complications
I849	Unspecified hemorrhoids without complication
K590	Constipation
K640	First degree hemorrhoids
K6410	Second degree hemorrhoids, uncomplicated
K6411	Second degree hemorrhoids, complicated
K6420	Third degree hemorrhoids, uncomplicated
K6421	Third degree hemorrhoids, complicated
K6430	Fourth degree hemorrhoids, uncomplicated
K6431	Fourth degree hemorrhoids, complicated
K644	Residual haemorrhoidal skin tags
K645	Perianal venous thrombosis
K648	Other specified hemorrhoids
K649	Hemorrhoids, unspecified
GENITOURINARY
ICD-10	ICD-10 description
N110	Nonobstructive reflux-associated chronic pyelonephritis
N111	Chronic obstructive pyelonephritis
N136	Pyonephrosis
N130	Hydronephrosis with ureteropelvic junction obstruction
N131	Hydronephrosis with ureteral stricture, not elsewhere classified
N132	Hydronephrosis with renal and ureteral calculous obstruction
N133	Other and unspecified hydronephrosis
N134	Hydroureter
N135	Kinking and stricture of ureter without hydronephrosis
N138	Other obstructive and reflux uropathy
N137	Vesicoureteral-reflux-associated uropathy
N139	Obstructive and reflux uropathy, unspecified
N151	Renal and perinephric abscess
N202	Calculus of kidney with calculus of ureter
N200	Calculus of kidney
N201	Calculus of ureter
N209	Urinary calculus, unspecified
N210	Calculus in bladder
N211	Calculus in urethra
N218	Other lower urinary tract calculus
N219	Calculus of lower urinary tract, unspecified
N228	Calculus of urinary tract in other diseases classified elsewhere
N23	Unspecified renal colic
N281	Cyst of kidney
N2880	Hypertrophy of kidney
N2881	Megaloureter
N2882	Nephroptosis
N2883	Pyelitis cystica
N2884	Pyeloureteritis cystica
N2885	Ureteritis cystica
N2888	Other specified disorders of kidney and ureter
N289	Disorder of kidney and ureter, unspecified
N298	Other disorders of kidney and ureter in other diseases classified elsewhere
N300	Acute cystitis
N301	Interstitial cystitis (chronic)
N302	Other chronic cystitis
N303	Trigonitis
N308	Other cystitis
N309	Cystitis, unspecified
N320	Bladder-neck obstruction
N321	Vesicointestinal fistula
N322	Vesical fistula, not elsewhere classified
N323	Diverticulum of bladder
N324	Rupture of bladder, nontraumatic
N328	Other specified disorders of bladder
N338	Bladder disorders in other diseases classified elsewhere
N329	Bladder disorder, unspecified
N341	Nonspecific urethritis
N343	Urethral syndrome, unspecified
N340	Urethral abscess
N342	Other urethritis
N350	Post-traumatic urethral stricture
N351	Postinfective urethral stricture, not elsewhere classified
N358	Other urethral stricture
N359	Urethral stricture, unspecified
N360	Urethral fistula
N361	Urethral diverticulum
N362	Urethral caruncle
N363	Prolapsed urethral mucosa
N368	Other specified disorders of urethra
N398	Other specified disorders of urinary system
N369	Urethral disorder, unspecified
N399	Disorder of urinary system, unspecified
N370	Urethritis in diseases classified elsewhere
N378	Other urethral disorders in diseases classified elsewhere
N390	Urinary tract infection, site not specified
N392	Orthostatic proteinuria, unspecified
N991	Postprocedural urethral stricture
R300	Dysuria
R309	Painful micturition, unspecified
R33	Retention of urine
R3912	Feeling of incomplete bladder emptying
R32	Unspecified urinary incontinence
R3914	Dribbling of urine
N3930	Mixed incontinence
N3939	Stress incontinence
N394	Other specified urinary incontinence
R350	Nocturia
R358	Other and unspecified polyuria
R310	Gross hematuria
R311	Microscopic hematuria
R318	Other and unspecified hematuria
N02*	Recurrent and persistent hematuria
R34	Anuria and oliguria
R36	Urethral discharge
R390	Extravasation of urine
R3910	Hesitancy of micturition
R3911	Poor urinary stream
R3913	Urgency of micturition
R3918	Other and unspecified difficulties of micturition
R301	Vesical tenesmus
R392	Extrarenal uraemia
R398	Other and unspecified symptoms and signs involving the urinary system
SKIN
ICD-10	ICD-10 description
L0330	Cellulitis of chest wall
L0331	Cellulitis of abdominal wall
L0332	Cellulitis of umbilicus
L0333	Cellulitis of groin
L0334	Cellulitis of back [any part except buttock]
L0336	Cellulitis of perineum
L0339	Cellulitis of trunk, unspecified
L0310	Cellulitis of upper limb
L0335	Cellulitis of buttock
L0311	Cellulitis of lower limb
L038	Cellulitis of other sites
L039	Cellulitis, unspecified
L890	Stage I decubitus ulcer and pressure area
L891	Stage II decubitus [pressure] ulcer
L892	Stage III decubitus [pressure] ulcer
L893	Stage IV decubitus [pressure] ulcer
L894	Decubitus ulcer with depth involving bone (stage 5)
L895	Decubitus ulcer with joint space involvement (stage 5)
L898	Decubitus [pressure] ulcer, unstageable
L899	Decubitus ulcer and pressure area, unspecified
L97	Ulcer of lower limb, not elsewhere classified
L970	Ulcer of lower limb limited to erythema only [redness] without skin breakdown (stage 1)
L971	Ulcer of lower limb limited to breakdown of skin (stage 2)
L972	Ulcer of lower limb with fat layer exposed (stage 3)
L973	Ulcer of lower limb with depth involving muscle (stage 4)
L974	Ulcer of lower limb with depth involving bone (stage 5)
L975	Ulcer of lower limb with joint space involvement (stage 5)
L978	Ulcer of lower limb with necrosis involving muscle or bone (stage x)
L979	Ulcer of lower limb without mention of severity
L984	Chronic ulcer of skin, not elsewhere classified
CARDIOVASCULAR/AUTONOMIC
ICD-10	ICD-10 description
G904	Autonomic dysreflexia
I1500	Renovascular hypertension, benign or unspecified
I1510	Hypertension secondary to other renal disorders, benign or unspecified
I1520	Hypertension secondary to endocrine disorders, benign or unspecified
I1580	Secondary hypertension, benign or unspecified
I1590	Secondary hypertension, benign or unspecified
I1501	Renovascular hypertension, malignant
I1511	Hypertension secondary to other renal disorders, malignant
I1521	Hypertension secondary to endocrine disorders, malignant
I1581	Other secondary hypertension, malignant
I1591	Secondary hypertension, unspecified, malignant
I800	Phlebitis and thrombophlebitis of superficial vessels of lower extremities
I801	Phlebitis and thrombophlebitis of femoral vein
I802	Phlebitis and thrombophlebitis of other deep vessels of lower extremities
I803	Phlebitis and thrombophlebitis of lower extremities, unspecified
I808	Phlebitis and thrombophlebitis of other sites
I809	Phlebitis and thrombophlebitis of unspecified site
I828	Embolism and thrombosis of other specified veins
I829	Embolism and thrombosis of unspecified vein
I950	Idiopathic hypotension
I951	Orthostatic hypotension
I958	Other hypotension
I959	Hypotension, unspecified
OTHER
ICD-10	ICD-10 description
R252	Cramp and spasm
PULMONARY
ICD-9	ICD-9 Description
415	Acute pulmonary heart disease
415	Acute cor pulmonale
415.1	Pulmonary embolism
487	Influenza
487	Influenza with pneumonia
487.1	Influenza with other respiratory manifestations
487.8	Influenza with other manifestations
480	Viral pneumonia
480	Pneumonia due to adenovirus
480.1	Pneumonia due to respiratory syncytial virus
480.2	Pneumonia due to parainfluenza virus
480.8	Pneumonia due to other virus, not elsewhere classified
480.9	Viral pneumonia, unspecified
481	Pneumococcal pneumonia
482.2	Pneumonia due to haemophilus influenzae
482	Pneumonia due to klebsiella pneumoniae
482.1	Pneumonia due to pseudomonas
482.4	Pneumonia due to staphylococcus
482.3	Pneumonia due to streptococcus
482.8	Pneumonia due to other specified bacteria
482	Other bacterial pneumonia
482.9	Bacterial pneumonia, unspecified
483	Pneumonia due to other specified organism
484.8	Pneumonia in other infectious diseases
484.2	Pneumonia in Ornithosis
484.3	Pneumonia in whooping cough
484.4	Pneumonia in Tularaemia
484.5	Pneumonia in Anthrax
484	Pneumonia in measles
484.1	Pneumonia in cytomegalic inclusion disease
484.6	Pneumonia in Aspergillosis
484.7	Pneumonia in other systemic mycoses
484	Pneumonia in infectious diseases classified elsewhere
485	Bronchopneumonia, organism unspecified
486	Pneumonia, organism unspecified
GASTROINTESTINAL
ICD-9	ICD-9 Description
455	Hemorrhoids
455.1	Internal thrombosed hemorrhoids
455.2	Internal hemorrhoids with other complication
455	Internal hemorrhoids, without mention of complication
455.4	External thrombosed hemorrhoids
455.5	External hemorrhoids with other complication
455.3	External hemorrhoids without mention of complication
455.7	Unspecified thrombosed hemorrhoids
455.8	Unspecified hemorrhoids with other complication
455.6	Unspecified hemorrhoids, without mention of complication
564	Constipation
455.9	Residual haemorrhoidal skin tags
GENITOURINARY
ICD-9	ICD-9 Description
590	Infections of kidney
590.1	Acute pyelonephritis and acute pyonephrosis
590	Chronic pyelonephritis and chronic pyonephrosis
590.8	Pyelonephritis or pyonephrosis, not specified as acute or chronic
591	Hydronephrosis
593	Other disorders of kidney and ureter
593.5	Hydroureter
593.3	Stricture or kinking of ureter
593.4	Other ureteric obstruction
593.7	Vesicoureteric reflux
599.6	Urinary obstruction, unspecified
590.2	Renal and perinephric abscess
590.9	Infection of kidney, unspecified
592	Calculus of kidney and ureter
592	Calculus of kidney
592.1	Calculus of ureter
592.9	Urinary calculus, unspecified
594	Calculus of lower urinary tract
594	Calculus in diverticulum of bladder
594.1	Other calculus in bladder
594.2	Calculus in urethra
594.8	Other lower urinary tract calculus
594.9	Calculus of lower urinary tract, unspecified
788	Renal colic
593.2	Cyst of kidney, acquired
593.1	Hypertrophy of kidney
593	Nephroptosis
590.3	Pyeloureteritis cystica
593.8	Other specified disorders of kidney and ureter
593.9	Other disorders of kidney and ureter, unspecified
595	Cystitis
595	Acute cystitis
595.1	Chronic interstitial cystitis
595.2	Other chronic cystitis
595.3	Trigonitis
595.4	Cystitis in diseases classified elsewhere
595.8	Other specified types of cystitis
595.9	Cystitis, unspecified
596	Other disorders of bladder
596	Bladder-neck obstruction
596.1	Intestinovesical fistula
596.2	Vesical fistula, not elsewhere classified
596.3	Diverticulum of bladder
596.4	Atony of bladder
596.5	Other functional disorders of bladder
596.6	Rupture of bladder, nontraumatic
596.7	Hemorrhage into bladder wall
596.8	Other specified disorders of bladder
596.9	Other disorders of bladder, unspecified
597	Urethritis, not sexually transmitted, and urethral syndrome
597	Urethral abscess
597.8	Other urethritis
598	Urethral stricture
598.1	Urethral stricture, traumatic
598	Urethral stricture, infective
598.8	Other specified causes of urethral stricture
598.9	Urethral stricture, unspecified
599	Other disorders of urethra and urinary tract
599.1	Urethral fistula
599.2	Urethral diverticulum
599.3	Urethral caruncle
599.4	Urethral false passage
599.5	Prolapsed urethral mucosa
599.8	Other specified disorders of urethra and urinary tract
599.9	Other disorders of urethra and urinary tract, unspecified
599	Urinary tract infection, site not specified
593.6	Postural proteinuria
598.2	Urethral stricture, postoperative
788	Symptoms involving urinary system
788.1	Dysuria
788.2	Retention of urine
788.3	Incontinence of urine
SKIN
ICD-9	ICD-9 Description
682	Other cellulitis and abscess
682	Other cellulitis and abscess, face
682.1	Other cellulitis and abscess, neck
682.2	Other cellulitis and abscess, trunk
682.3	Upper arm and forearm
682.4	Hand, except fingers
682.5	Buttock
682.6	Leg, except foot
682.7	Foot, except toes
682.8	Other specified site
682.9	Unspecified site
707	Chronic ulcer of skin
707	Decubitus ulcer
707.1	Ulcer of lower limbs, except decubitus
707.8	Chronic ulcer of other specified sites
707.9	Chronic ulcer of unspecified site
CARDIOVASCULAR/AUTONOMIC
ICD-9	ICD-9 Description
405	Secondary hypertension
405.1	Secondary hypertension, specified as benign
405	Secondary hypertension, specified as malignant
405.9	Secondary hypertension, not specified as malignant or benign
451	Phlebitis and thrombophlebitis
451	Phlebitis and thrombophlebitis of superficial vessels of lower extremities
451.1	Phlebitis and thrombophlebitis of deep vessels of lower extremities
451.2	Phlebitis and thrombophlebitis of lower extremities, unspecified
451.8	Phlebitis and thrombophlebitis of other sites
451.9	Phlebitis and thrombophlebitis of unspecified site
453.8	Other venous embolism and thrombosis of other specified veins
453.9	Other venous embolism and thrombosis of unspecified site
458	Hypotension
458.1	Chronic hypotension
458	Orthostatic hypotension
458.9	Hypotension, unspecified
OTHER
ICD-9	ICD-9 Description
781	Abnormal involuntary movements

## Sheet: Supplementary Table 3_ Number o
Supplementary Table 3: Number of Visits to Healthcare Before Case Matching
TSCI	Non-First Nations (N=3721)		First Nations (N=262)
	N (%) with at least one visit	Conditional median (IQR)	N (%) with at least one visit	Conditional median (IQR)	Rate ratio estimate	p-value
GP visits	3384 (91%)	11 (5,19)	235 (90%)	15 (8,31)	1.5 (1.3-1.7)	<.0001
Specialist visits	2280 (61%)	4 (2,8)	142 (54%)	3 (1,8)	0.8 (0.7-1.0)	0.04
Emergency visits	1867 (50%)	2 (1,4)	205 (78%)	4 (2,8)	3.0 (2.4-3.7)	<.0001
Inpatient visits	789 (21%)	1 (1,2)	103 (39%)	2 (1,4)	2.4 (1.8-3.3)	<.0001
Inpatient days	789 (21%)	6 (3,20)	103 (39%)	10 (5,32)	3.9 (2.3-6.6)	<.0001
NTSCI	Non-First Nations (N=1524)		First Nations (N=72)
	N (%) with at least one visit	Conditional median (IQR)	N (%) with at least one visit	Conditional median (IQR)	Rate ratio estimate	p-value
GP visits	1437 (94%)	15 (8,28)	69 (96%)	20 (12,38)	1.2 (1.0-1.6)	0.11
Specialist visits	1180 (77%)	6 (3,10)	53 (74%)	4 (2,7)	1.7 (1.3-2.4)	0.0009
Emergency visits	902 (59%)	2 (1,5)	56 (78%)	5 (2,13)	2.6 (1.8-3.8)	<.0001
Inpatient visits	543 (36%)	2 (1,3)	39 (54%)	2 (1,3)	1.7 (1.1-2.6)	0.01
Inpatient days	543 (36%)	12 (5,45)	39 (54%)	17 (5,54)	1.9 (0.9-4.1)	0.11

## Sheet: Supplementary Table 4_ Rates of
Supplementary Table 4: Rates of SCI Complications Before Case Matching
TSCI	Non-First Nations (N=3721)		First Nations (N=262)
Complication	N (%) with a complication	Conditional median (IQR)	N (%) with complication	Conditional median (IQR)	Rate ratio	p-value
Pulmonary	276 (7%)	1 (1,2)	38 (15%)	1 (1,3)	2.4 (1.4-4.1)	0.002
Gastrointestinal	330 (9%)	1 (1,2)	29 (11%)	1 (1,2)	1.0 (0.6-1.8)	0.88
Genitourinary	1020 (27%)	2 (1,6)	103 (39%)	3 (2,8)	1.8 (1.3-2.6)	0.0006
Skin	492 (13%)	2 (1,4)	64 (24%)	3 (1,7)	2.5 (1.5-4.1)	0.0004
Cardiovascular/autonomic	170 (5%)	1 (1,2)	9 (3%)	1 (1,2)	0.6 (0.2-1.3)	0.17
Other	40 (1%)	1 (1,1)	8 (3%)	1 (1,2)	3.8 (2.1-7.1)	<.0001
NTSCI	Non-First Nations (N=1524)		First Nations (N=72)
Complication	N (%) with a complication	Conditional median (IQR)	N (%) with complication	Conditional median (IQR)	Rate ratio	p-value
Pulmonary	190 (12%)	2 (1,3)	19 (26%)	1 (1,3)	1.5 (0.6-3.8)	0.35
Gastrointestinal	194 (13%)	1 (1,2)	13 (18%)	2 (1,3)	1.1 (0.5-2.7)	0.79
Genitourinary	726 (48%)	3 (1,7)	39 (54%)	3 (2,8)	1.3 (0.8-2.0)	0.35
Skin	378 (25%)	3 (1,7)	29 (40%)	2 (1,3)	1.6 (0.8-3.3)	0.22
Cardiovascular/autonomic	106 (7%)	1 (1,2)	6 (8%)	1 (1,4)	1.4 (0.5-4.1)	0.54
Other	34 (2%)	1 (1,1)	1 (1%)	1 (1,1)	0.5 (0.0-4.6)	0.51

## Sheet: Supplementary Table 5_ Complica
Supplementary Table 5: Complications by Sector and Type Before Case Matching
TSCI	Non-First Nations (N=3721)		First Nations (N=262)
Complication	N (%) with complication	Conditional median (IQR)	N (%) with complication	Conditional median (IQR)	Rate ratio	p-value
Pulmonary
Community	193 (5%)	1 (1,2)	15 (6%)	1 (1,2)	1.1 (0.5-2.2)	0.81
Emergency	122 (3%)	1 (1,1)	23 (9%)	1 (1,2)	3.6 (2.0-6.5)	<.0001
Inpatient	72 (2%)	1 (1,1)	21 (8%)	1 (1,2)	5.3 (2.8-10.1)	<.0001
Genitourinary
Community	929 (25%)	2 (1,5)	84 (32%)	3 (1,7)	1.6 (1.1-2.3)	0.008
Emergency	331 (9%)	1 (1,2)	60 (23%)	1 (1,3)	2.8 (1.7-4.6)	<.0001
Inpatient	179 (5%)	1 (1,2)	29 (11%)	1 (1,2)	2.2 (1.2-4.0)	0.007
Skin
Community	405 (11%)	2 (1,3)	50 (19%)	2 (1,4)	1.9 (1.1-3.2)	0.02
Emergency	211 (6%)	1 (1,2)	37 (14%)	2 (1,3)	3.0 (1.6-5.8)	0.0006
Inpatient	81 (2%)	1 (1,2)	23 (9%)	2 (1,4)	5.2 (2.1-12.9)	0.0004
Other (Gastrointestinal/Cardiovascular/Autonomic/Other)
Community	340 (9%)	1 (1,2)	18 (7%)	1 (1,2)	0.6 (0.3-1.0)	0.05
Emergency	164 (4%)	1 (1,1)	23 (9%)	1 (1,2)	2.1 (1.2-3.6)	0.007
Inpatient	87 (2%)	1 (1,1)	9 (3%)	1 (1,1)	1.7 (0.8-3.9)	0.18
NTSCI	Non-First Nations (N=1524)		First Nations (N=72)
Complication	N (%) with complication	Conditional median (IQR)	N (%) with complication	Conditional median (IQR)	Rate ratio	p-value
Pulmonary
Community	122 (8%)	1 (1,2)	9 (13%)	1 (1,1)	1.0 (0.3-3.1)	0.98
Emergency	105 (7%)	1 (1,2)	11 (15%)	1 (1,2)	2.0 (0.8-5.0)	0.13
Inpatient	86 (6%)	1 (1,1)	11 (15%)	1 (1,1)	2.1 (0.9-5.2)	0.1
Genitourinary
Community	656 (43%)	3 (1,6)	31 (43%)	3 (1,7)	1.0 (0.6-1.7)	0.92
Emergency	257 (17%)	1 (1,2)	19 (26%)	2 (1,7)	2.6 (1.3-5.2)	0.01
Inpatient	183 (12%)	1 (1,2)	7 (10%)	2 (1,3)	1.0 (0.4-2.1)	0.9
Skin
Community	332 (22%)	2 (1,5)	21 (29%)	1 (1,3)	1.2 (0.6-2.6)	0.61
Emergency	145 (10%)	1 (1,2)	13 (18%)	2 (1,3)	2.5 (0.9-6.6)	0.07
Inpatient	115 (8%)	1 (1,2)	12 (17%)	1 (1,2)	2.7 (1.0-7.1)	0.047
Other (Gastrointestinal/Cardiovascular/Autonomic/Other)
Community	205 (13%)	1 (1,2)	9 (13%)	1 (1,3)	0.6 (0.3-1.6)	0.34
Emergency	94 (6%)	1 (1,1)	13 (18%)	1 (1,2)	3.0 (1.4-6.6)	0.005
Inpatient	81 (5%)	1 (1,1)	6 (8%)	1 (1,1)	1.3 (0.4-3.8)	0.62

## Sheet: Supplementary Table 6_ Complica
Supplementary Table 6: Complications by Sector and Type After Case Matching
TSCI	Non-First Nations (N=509)		First Nations (N=258)
Complication	N (%) with complication	Conditional median (IQR)	N (%) with complication	Conditional median (IQR)	Rate ratio	p-value
Pulmonary
Community	17 (3%)	1 (1,1)	14 (5%)	1 (1,2)	2.3 (1.0-5.4)	0.048
Emergency	21 (4%)	1 (1,1)	23 (9%)	1 (1,2)	2.8 (1.4-5.6)	0.005
Inpatient	6 (1%)	1 (1,2)	21 (8%)	1 (1,2)	7.5 (3.0-18.6)	<.0001
Genitourinary
Community	116 (23%)	2 (1,4)	81 (31%)	3 (1,7)	1.9 (1.2-2.9)	0.005
Emergency	52 (10%)	2 (1,3)	59 (23%)	1 (1,3)	2.0 (1.2-3.3)	0.009
Inpatient	22 (4%)	1 (1,2)	28 (11%)	1 (1,2)	1.9 (1.0-3.8)	0.06
Skin
Community	47 (9%)	1 (1,3)	48 (19%)	2 (1,4)	2.6 (1.5-4.6)	0.0008
Emergency	37 (7%)	1 (1,2)	35 (14%)	2 (1,3)	2.7 (1.4-5.1)	0.002
Inpatient	12 (2%)	1 (1,2)	22 (9%)	2 (1,4)	6.6 (2.8-15.6)	<.0001
Other (Gastrointestinal/Cardiovascular/Autonomic/Other)
Community	30 (6%)	1 (1,2)	18 (7%)	1 (1,2)	0.8 (0.4-1.8)	0.6
Emergency	25 (5%)	1 (1,1)	22 (9%)	1 (1,2)	1.7 (0.9-3.4)	0.1
Inpatient	7 (1%)	1 (1,2)	9 (3%)	1 (1,1)	2.5 (0.8-8.2)	0.13
NTSCI	Non-First Nations (N=131)		First Nations (N=67)
Complication	N (%) with complication	Conditional median (IQR)	N (%) with complication	Conditional median (IQR)	Rate ratio	p-value
Pulmonary
Community	9 (7%)	2 (1,3)	9 (13%)	1 (1,1)	0.8 (0.2-3.2)	0.76
Emergency	8 (6%)	1 (1,3)	10 (15%)	1 (1,2)	1.8 (0.6-5.7)	0.29
Inpatient	6 (5%)	1 (1,1)	10 (15%)	1 (1,1)	2.0 (0.6-5.9)	0.24
Genitourinary
Community	53 (40%)	2 (1,5)	28 (42%)	2 (1,7)	1.3 (0.7-2.3)	0.47
Emergency	25 (19%)	1 (1,3)	18 (27%)	3 (1,7)	2.4 (1.0-5.5)	0.047
Inpatient	17 (13%)	1 (1,1)	7 (10%)	2 (1,3)	1.2 (0.5-2.9)	0.76
Skin
Community	24 (18%)	3 (1,7)	20 (30%)	2 (1,3)	1.5 (0.6-3.8)	0.43
Emergency	17 (13%)	2 (1,4)	12 (18%)	2 (2,4)	1.9 (0.7-5.4)	0.22
Inpatient	11 (8%)	1 (1,4)	11 (16%)	1 (1,2)	2.5 (0.8-7.6)	0.11
Other (Gastrointestinal/Cardiovascular/Autonomic/Other)
Community	13 (10%)	1 (1,2)	8 (12%)	1 (1,3)	1.1 (0.3-3.2)	0.93
Emergency	11 (8%)	1 (1,2)	12 (18%)	1 (1,2)	2.0 (0.8-4.9)	0.15
Inpatient	7 (5%)	1 (1,1)	5 (7%)	1 (1,1)	1.7 (0.5-5.3)	0.38

## Sheet: Supplementary Figure 1_ Box Plo
Supplementary Figure 1: Rate Ratios for Healthcare Utilization
